# Supplementary material for: TEAD1-dependent expression of the FoxO3a gene in mouse skeletal muscle
Source: BMC Mol Biol. 2011 Jan 7;12:1. doi: 10.1186/1471-2199-12-1 (PMC3025863; doi:10.1186/1471-2199-12-1)
Supplement: Additional file 1 — The target genes of TEAD1 obtained by ChIP-on-chip. The table presents the target gene ID, gene symbol, gene description, ratio of TEAD1/IgG and number of TEAD1 binding sites. [file 1471-2199-12-1-S1.XLS]

## Sheet: Supplemental Table 1
Entrez Gene ID	Gene Symbol	Gene Description	Ratio of TEAD1 / IgG	Number of TEAD1 binding sites
20813	Srp14	signal recognition particle 14	6.81	1
237436	Gas2l3	growth arrest-specific 2 like 3	6.65	1
16658	Mafb	v-maf musculoaponeurotic fibrosarcoma oncogene family, protein B (avian)	6.25	1
51797	Ctps	cytidine 5'-triphosphate synthase	6.16	1
52443	Rab6	RAB6, member RAS oncogene family & mitochondrial ribosomal protein L48	5.96	1
56462	Psap	mitochondrial carrier homolog 1 (C. elegans)	5.85	1
16561	Kif1b	kinesin family member 1B	5.44	1
21763	Tex2	testis expressed gene 2	5.35	1
67102	D16Ertd472e	DNA segment, Chr 16, ERATO Doi 472, expressed	5.33	1
229228	Nudt6	nudix (nucleoside diphosphate linked moiety X)-type motif 6	5.11	1
240354	Malt1	mucosa associated lymphoid tissue lymphoma translocation gene 1	4.98	1
56484	Foxo3a	forkhead box O3a	4.92	1
16574	Kif5c	kinesin family member 5C	4.72	1
12447	Ccne1	cyclin E1	4.71	1
13690	Eif4g2	eukaryotic translation initiation factor 4, gamma 2	4.48	1
140475	Bsnd	Bartter syndrome, infantile, with sensorineural deafness (Barttin)	4.47	1
230393	BC057079	cDNA sequence BC057079	4.4	1
218506	Mrps27	mitochondrial ribosomal protein S27	4.37	1
209586	Nudcd3	NudC domain containing 3	3.94	1
78779	2610039E05Rik	RIKEN cDNA 2610039E05 gene	3.92	1
19272	Ptprk	protein tyrosine phosphatase, receptor type, K	3.63	1
192231	Hexim1	hexamethylene bis-acetamide inducible 1	3.35	1
17222	Anapc1	anaphase promoting complex subunit 1	3.34	1
16599	Klf3	Kruppel-like factor 3 (basic)	3.21	1
17966	Nbr1	neighbor of Brca1 gene 1	3.17	1		#REF!
218441	Zfyve16	zinc finger, FYVE domain containing 16	3.14	1
56357	Ivd	isovaleryl coenzyme A dehydrogenase	3.08	1
67019	Actr6	ARP6 actin-related protein 6 homolog (yeast)	3.04	1
27367	Rpl3	ribosomal protein L3	2.96	1
69358	Lrrc51	leucine rich repeat containing 51	2.96	1
73845	Ankrd42	ankyrin repeat domain 42	2.94	1
76872	4930432J16Rik	RIKEN cDNA 4930432J16 gene	2.94	1
72344	Usp36	ubiquitin specific peptidase 36	2.91	1
67509	1810063B07Rik	RIKEN cDNA 1810063B07 gene	2.87	1
66625	5730406M06Rik	RIKEN cDNA 5730406M06 gene	2.86	1
56427	Tubd1	tubulin, delta 1	2.86	1
246179	Fcmd	Fukuyama type congenital muscular dystrophy homolog (human)	2.86	1
69237	Gtpbp4	GTP binding protein 4	2.81	1
14569	Gdi2	guanosine diphosphate (GDP) dissociation inhibitor 2	2.8	1
69106	Stoml1	stomatin-like 1	2.77	2
12017	Bag1	chromatin modifying protein 5	2.77	1
20338	Sel1h	Sel1 (suppressor of lin-12) 1 homolog (C. elegans)	2.76	1
102462	Imp3	IMP3, U3 small nucleolar ribonucleoprotein, homolog (yeast)	2.76	1
59028	Rcl1	RNA terminal phosphate cyclase-like 1	2.74	1
16865	Lgtn	ligatin	2.72	1
13018	Ctcf	CCCTC-binding factor	2.72	1
214899	Jarid1a	jumonji, AT rich interactive domain 1A (Rbp2 like)	2.72	1
211499	Tmem87a	transmembrane protein 87A	2.71	1
230996	9430015G10Rik	RIKEN cDNA 9430015G10 gene	2.69	1
192191	Med9	mediator of RNA polymerase II transcription, subunit 9 homolog (yeast)	2.68	1
17449	Mdh1	malate dehydrogenase 1, NAD (soluble)	2.67	1
56009	Refbp2	RNA and export factor binding protein 2	2.66	1
17339	Cat	major intrinsic protein of eye lens fiber	2.64	1
69131	Crkrs	Cdc2-related kinase, arginine/serine-rich	2.63	1
74011	Cyp39a1	cytochrome P450, family 39, subfamily a, polypeptide 1	2.63	1
19349	Rab7	RAB7, member RAS oncogene family	2.62	1
67878	Tmem33	transmembrane protein 33	2.62	1
373864	Col27a1	procollagen, type XXVII, alpha 1	2.62	1
67130	Ndufa6	NADH dehydrogenase (ubiquinone) 1 alpha subcomplex, 6 (B14)	2.61	1
228866	F730014I05Rik	RIKEN cDNA F730014I05 gene	2.6	2
109093	Rarsl	arginyl-tRNA synthetase-like	2.6	1
52202	Rbm34	RNA binding motif protein 34	2.59	2
100201	Tmem64	transmembrane protein 64	2.59	1
19332	Rab20	RAB20, member RAS oncogene family	2.58	1
319156	Hist1h4d	histone 1, H4d	2.55	1
101023	Zfp513	zinc finger protein 513	2.54	1
319701	A630050E13Rik	RIKEN cDNA A630050E13 gene	2.54	2
243963	Zfp473	vaccinia related kinase 3	2.5	3
13198	Ddit3	DNA-damage inducible transcript 3	2.49	1
19024	Ppfibp2	protein tyrosine phosphatase, receptor-type, F interacting protein, binding protein 2	2.49	1
338362	Ust	uronyl-2-sulfotransferase	2.43	1
108098	Surb7	SRB7 (suppressor of RNA polymerase B) homolog (S. cerevisiae)	2.48	1
67187	Zmynd19	zinc finger, MYND domain containing 19	2.47	1
65114	Orc6l	origin recognition complex, subunit 6-like (S. cerevisiae)	2.47	1
232370	Clstn3	calsyntenin 3	2.45	1
19255	Ptpn2	protein tyrosine phosphatase, non-receptor type 2	2.44	1
228662	Btbd3	BTB (POZ) domain containing 3	2.43	1
67974	5730405I09Rik	RIKEN cDNA 5730405I09 gene	2.41	1
56222	Cited4	Cbp/p300-interacting transactivator, with Glu/Asp-rich carboxy-terminal domain, 4	2.4	1
20112	Rps6ka2	ribosomal protein S6 kinase, polypeptide 2	2.38	1
75422	Mettl5	methyltransferase like 5	2.38	1
320271	A930041I02Rik	RIKEN cDNA A930041I02 gene	2.37	1
104348	Zfp120	zinc finger protein 120	2.37	3
238693	A530094I17Rik	RIKEN cDNA A530094I17 gene	2.36	1
192197	Bcas3	breast carcinoma amplified sequence 3	2.36	1
66787	C630028L02Rik	RIKEN cDNA C630028L02 gene	2.34	1
12972	Cryz	crystallin, zeta	2.34	1
56077	Dgke	diacylglycerol kinase, epsilon	2.34	1
629159	1700008J07Rik	RIKEN cDNA 1700008J07 gene	2.34	1
11990	Atrn	attractin	2.33	1
216991	Centa2	centaurin, alpha 2	2.33	1
69305	Dcps	decapping enzyme, scavenger	2.33	1
50776	Polg2	polymerase (DNA directed), gamma 2, accessory subunit	2.32	1
67139	Mis12	MIS12 homolog (yeast)	2.31	1
27784	Commd8	COMM domain containing 8	2.31	1
13494	Drg1	developmentally regulated GTP binding protein 1	2.29	1
56692	Map2k1ip1	mitogen-activated protein kinase kinase 1 interacting protein 1	2.28	1
73410	1700065D16Rik	RIKEN cDNA 1700065D16 gene	2.27	1
97484	Cog8	component of oligomeric golgi complex 8	2.27	1
110954	Rpl10	ribosomal protein 10	2.25	1
14594	Galt	glycoprotein galactosyltransferase alpha 1, 3	2.25	1
14600	Ghr	growth hormone receptor	2.25	1
52440	Tax1bp1	Tax1 (human T-cell leukemia virus type I) binding protein 1	2.23	1
71968	Wdr73	WD repeat domain 73	2.23	2
21685	Tef	thyrotroph embryonic factor	2.23	2
56445	Dnaja2	DnaJ (Hsp40) homolog, subfamily A, member 2	2.22	1
14886	Gtf2i	general transcription factor II I	2.22	1
328801	Zfp414	zinc finger protein 414	2.2	1
20509	Slc19a1	solute carrier family 19 (sodium/hydrogen exchanger), member 1	2.19	1
18655	Pgk1	phosphoglycerate kinase 1	2.19	1
223499	Wdsof1	WD repeats and SOF domain containing 1	2.18	1
77480	C330002I19Rik	RIKEN cDNA C330002I19 gene	2.18	1
11848	Tcta	T-cell leukemia translocation altered gene	2.17	1
381358	LOC381358	similar to Spectrin alpha chain, brain (Spectrin, non-erythroid alpha chain) (Alpha-II spectrin) (Fodrin alpha chain)	2.17	1
20589	Mrpl21	mitochondrial ribosomal protein L21	2.15	1
80283	Abtb1	ankyrin repeat and BTB (POZ) domain containing 1	2.14	1
77781	Mlh1	mutL homolog 1 (E. coli)	2.14	1
319944	Taf2	TAF2 RNA polymerase II, TATA box binding protein (TBP)-associated factor	2.13	1
107338	Gbf1	golgi-specific brefeldin A-resistance factor 1	2.11	1
68537	Mtbp	Mdm2, transformed 3T3 cell double minute p53 binding protein	2.11	1
63959	Slc29a1	solute carrier family 29 (nucleoside transporters), member 1	2.11	1
67685	Dyx1c1	dyslexia susceptibility 1 candidate 1 homolog (human)	2.11	1
68767	ORF19	open reading frame 19	2.1	1
19934	Rpl22	ribosomal protein L22	2.08	1
14270	Srgap2	SLIT-ROBO Rho GTPase activating protein 2	2.06	1
13990	Smarcad1	SWI/SNF-related, matrix-associated actin-dependent regulator of chromatin, subfamily a, containing DEAD/H box 1	2.05	3
54131	Irf3	interferon regulatory factor 3	2.05	1
107932	Chd4	chromodomain helicase DNA binding protein 4	2.04	1
72012	1600020E01Rik	RIKEN cDNA 1600020E01 gene	2.04	1
66248	Alg5	asparagine-linked glycosylation 5 homolog (yeast, dolichyl-phosphate beta-glucosyltransferase)	2.02	1
69639	Exosc8	exosome component 8	2.02	1
78248	Armcx1	armadillo repeat containing, X-linked 1	2.02	2
70118	Srr1	RIKEN cDNA 2810002G02 gene	2.01	1
17750	Mt2	metallothionein 2	2.01	1
52808	Tspyl2	TSPY-like 2	2.01	1
19175	Psmb6	proteasome (prosome, macropain) subunit, beta type 6	2	1
